# Supplementary material for: SELENOP rs3877899 Variant Affects the Risk of Developing Advanced Stages of Retinopathy of Prematurity (ROP)
Source: Int J Mol Sci. 2023 Apr 20;24(8):7570. doi: 10.3390/ijms24087570 (PMC10145309; doi:10.3390/ijms24087570)
Supplement: Supplementary file 1 [file ijms-24-07570-s001.zip]

Archive with 1 entries (1 files):
- ijms-2308718-supplementary.pdf
